# Supplementary material for: Multi-Omics Analysis Reveals Anti-Staphylococcus aureus Activity of Actinomycin D Originating from Streptomyces parvulus
Source: Int J Mol Sci. 2021 Nov 12;22(22):12231. doi: 10.3390/ijms222212231 (PMC8621895; doi:10.3390/ijms222212231)
Supplement: Supplementary file 1 [file ijms-22-12231-s001.zip]

Archive with 1 entries (1 files):
- ijms-1416487-supplementary.pdf
